# Supplementary material for: Impact of health education intervention on demand of women for cervical cancer screening: a cluster-randomized controlled trial
Source: Trials. 2022 Oct 1;23:834. doi: 10.1186/s13063-022-06765-0 (PMC9526972; doi:10.1186/s13063-022-06765-0)
Supplement: Supplementary file 1 — Additional file 1. [file 13063_2022_6765_MOESM1_ESM.zip]

Archive with 2 entries (2 files):
- Additional file 1R3.doc
- Additional file 1raining materials Aprile 20 2022 pptxR3.ppt
